# Supplementary material for: Mechanistic and Clinical Evidence Supports a Key Role for Cell Division Cycle Associated 5 (CDCA5) as an Independent Predictor of Outcome in Invasive Breast Cancer
Source: Cancers (Basel). 2022 Nov 17;14(22):5643. doi: 10.3390/cancers14225643 (PMC9688237; doi:10.3390/cancers14225643)
Supplement: Supplementary file 1 [file cancers-14-05643-s001.zip]

Archive with 1 entries (1 files):
- cancers-1886924-supplementary.pdf
